# Supplementary material for: Clinical Characteristics, Management, and In-Hospital Mortality in Patients with Heart Failure with Reduced Ejection Fraction According to Sex and the Presence of Type 2 Diabetes Mellitus
Source: J Clin Med. 2022 Feb 16;11(4):1030. doi: 10.3390/jcm11041030 (PMC8878152; doi:10.3390/jcm11041030)
Supplement: Supplementary file 1 [file jcm-11-01030-s001.zip]

Archive with 1 entries (1 files):
- jcm-1526491-supplementary.pdf
